# Supplementary material for: Production of IL-8, VEGF and Elastase by Circulating and Intraplaque Neutrophils in Patients with Carotid Atherosclerosis
Source: PLoS One. 2015 Apr 20;10(4):e0124565. doi: 10.1371/journal.pone.0124565 (PMC4404350; doi:10.1371/journal.pone.0124565)
Supplement: S1 Data — (XLSX) [file pone.0124565.s001.xlsx]

## Sheet: Sheet1
This file has been removed.
